# Supplementary material for: Prognostic Interactions between FAP+ Fibroblasts and CD8a+ T Cells in Colon Cancer
Source: Cancers (Basel). 2020 Nov 3;12(11):3238. doi: 10.3390/cancers12113238 (PMC7693786; doi:10.3390/cancers12113238)
Supplement: Supplementary file 1 [file cancers-12-03238-s001.zip]

Archive with 23 entries (20 files):
- cancers-854260-suppl.-final/
- cancers-854260-suppl.-final/Supp Figures/
- cancers-854260-suppl.-final/Supp Figures/Figure S1.tif
- cancers-854260-suppl.-final/Supp Figures/Figure S10.tif
- cancers-854260-suppl.-final/Supp Figures/Figure S2.tif
- cancers-854260-suppl.-final/Supp Figures/Figure S3.tif
- cancers-854260-suppl.-final/Supp Figures/Figure S4.tif
- cancers-854260-suppl.-final/Supp Figures/Figure S5.tif
- cancers-854260-suppl.-final/Supp Figures/Figure S6.tif
- cancers-854260-suppl.-final/Supp Figures/Figure S7.tif
- cancers-854260-suppl.-final/Supp Figures/Figure S8.tif
- cancers-854260-suppl.-final/Supp Figures/Figure S9.tif
- cancers-854260-suppl.-final/Supp Figures/Supplementary Figure Legends.docx
- cancers-854260-suppl.-final/Supp Materials and Methods.docx
- cancers-854260-suppl.-final/Supp Tables/
- cancers-854260-suppl.-final/Supp Tables/Table S1.docx
- cancers-854260-suppl.-final/Supp Tables/Table S2.docx
- cancers-854260-suppl.-final/Supp Tables/Table S3.docx
- cancers-854260-suppl.-final/Supp Tables/Table S4.docx
- cancers-854260-suppl.-final/Supp Tables/Table S5.docx
- cancers-854260-suppl.-final/Supp Tables/Table S6.docx
- cancers-854260-suppl.-final/Supp Tables/Table S7.docx
- cancers-854260-suppl.-final/Supp Tables/Table S8.docx
